# Supplementary material for: Removal of Acetic Acid from Bacterial Culture Media by Adsorption onto a Two-Component Composite Polymer Gel
Source: Gels. 2022 Mar 2;8(3):154. doi: 10.3390/gels8030154 (PMC8950367; doi:10.3390/gels8030154)
Supplement: Supplementary file 1 [file gels-08-00154-s001.zip]

Archive with 1 entries (1 files):
- gels-1590167-supplementary.pdf
